# Supplementary material for: Identification of a physiologic vasculogenic fibroblast state to achieve tissue repair
Source: Nat Commun. 2023 Feb 28;14:1129. doi: 10.1038/s41467-023-36665-z (PMC9975176; doi:10.1038/s41467-023-36665-z)
Supplement: Supplementary file 5 — Source Data [file 41467_2023_36665_MOESM5_ESM.xlsx]

## Sheet: Fig. 2a
Sl/no	Sample	VEGF	FLI1	Col1A2	CD31	vWF
1	HADF-1	0.964	0.758	2.35714	0.857143	0.121951
2	HADF-2	1.2	1.296	1.83333	0.190476	0.487805
3	HADF-3	0.968	1.025	0.97619	0.188571	1.95122
4	HADF-4	0.952	1.132	0.690476	0.221333	0.121951
5	HADF-5	0.936	1.016	0.0565875	0.202457	0.121951
6	HADF-6	1.001	0.864			2.92683
7	HADF-miR-200b inhibitor-1	3.805	4.146	0.02381	9.42857	0.243902
8	HADF-miR-200b inhibitor-2	3.621	3.352	2.5	7.90476	4.26829
9	HADF-miR-200b inhibitor-3	3.71	3.698	2.42095	4.18571	4.87805
10	HADF-miR-200b inhibitor-4	3.796	2.69	0.404762	1.04762	5.73171
11	HADF-miR-200b inhibitor-5	3.564	3.845	0.328571	0.902381	9.7561
12	HADF-miR-200b inhibitor-6	3.731	4.71	0.190476		11.0976

## Sheet: Fig. 2b
Sl/no	Sample	eNOS/DAPI
1	Control Inhibitor_1	0.36
2	Control Inhibitor_2	0.34
3	Control Inhibitor_3	0.51
4	Control Inhibitor_4	0.31
5	Control Inhibitor_5	0.64
6	Control Inhibitor_6	0.46
7	Control Inhibitor_7	0.22
8	Control Inhibitor_8	0.34
9	miR-200b inhibitor_1	2.29
10	miR-200b inhibitor_2	1.05424
11	miR-200b inhibitor_3	0.776086
12	miR-200b inhibitor_4	0.949385
13	miR-200b inhibitor_5	0.815722
14	miR-200b inhibitor_6	1.78512

## Sheet: Fig. 2c
Sl/no	Sample	ac-LDL
1	Control Inhibitor_1	19.0202
2	Control Inhibitor_2	29.4599
3	Control Inhibitor_3	8.3955
4	Control Inhibitor_4	28.0903
5	Control Inhibitor_5	27.6138
6	Control Inhibitor_6	29.7952
7	Control Inhibitor_7	27.8657
8	Control Inhibitor_8	27.87
9	Control Inhibitor_9	22.5967
10	Control Inhibitor_10	2.95583
11	miR-200b inhibitor_1	58.9341
12	miR-200b inhibitor_2	76.8524
13	miR-200b inhibitor_3	65.3879
14	miR-200b inhibitor_4	39.1585
15	miR-200b inhibitor_5	44.2301
16	miR-200b inhibitor_6	70.3515
17	miR-200b inhibitor_7	51.7362
18	miR-200b inhibitor_8	36.7029
19	miR-200b inhibitor_9	37.9923
20	miR-200b inhibitor_10	47.355

## Sheet: Fig. 2d
Sl/no	Sample	mean tube length (µm)
1	Control Inhibitor_1	78.37
2	Control Inhibitor_2	65.2
3	Control Inhibitor_3	65.6
4	Control Inhibitor_4	48.4
5	Control Inhibitor_5	31.3
6	Control Inhibitor_6	51.1
7	Control Inhibitor_7	46.6
8	Control Inhibitor_8	62
9	Control Inhibitor_9	70.2
10	Control Inhibitor_10	106.5
11	miR-200b inhibitor_1	211.23
12	miR-200b inhibitor_2	163.1
13	miR-200b inhibitor_3	133.2
14	miR-200b inhibitor_4	206.8
15	miR-200b inhibitor_5	149.5
16	miR-200b inhibitor_6	177.5
17	miR-200b inhibitor_7	198.1
18	miR-200b inhibitor_8	206.6
19	miR-200b inhibitor_9	123.2
20	miR-200b inhibitor_10	201.1
21	HMEC_1	162.75
22	HMEC_2	144.01
23	HMEC_3	144.84
24	HMEC_4	143.32
25	HMEC_5	161.16
26	HMEC_6	148.53
27	HMEC_7	152.3
28	HMEC_8	131.45
29	HMEC_9	113.66
30	HMEC_10	184.52

## Sheet: Fig. 3e
Line plots
Percentage of each sample in each location
Cell number in each location
State	HDAF	MI Day 1	MI Day 3	MI Day 5	MI Day 7
One	827	599	200	240	484
Two	416	107	452	184	136
Three	9	21	58	103	126
Four	29	52	80	327	322
Five	6	9	55	331	547
Percentage of cells in each location
State	HDAF	MI Day 1	MI Day 3	MI Day 5	MI Day 7
One	35.1915	25.4894	8.51064	10.2128	20.5957
Two	32.1236	8.26255	34.9035	14.2085	10.5019
Three	2.83912	6.62461	18.2965	32.4921	39.7476
Four	3.58025	6.41975	9.87654	40.3704	39.7531
Five	0.632911	0.949367	5.80169	34.9156	57.7004
Pie plots
Percentage of each cluster in different states
State 1 and 2 together
Cluster	Percentage
Cluster 0	76.6529
Cluster 1	1.53635
Cluster 2	10.3978
Cluster 3	11.4129
State 4 and 5 together
Cluster	Percentage
Cluster 0	0
Cluster 1	100
Cluster 2	0
Cluster 3	0
State 3
Cluster	Percentage
Cluster 0	34.7003
Cluster 1	53.6278
Cluster 2	7.88644
Cluster 3	3.78549

## Sheet: Fig. 4c
Line plots
Percentage of each subcluster in each sample
Using all cells
n of cells	Subcluster 0	Subcluster 1	Subcluster 2	Subcluster 3	Subcluster 4	Subcluster 5
HDAF	44	14	10	165	8	192
MI Day 1	40	12	2	414	16	353
MI Day 3	218	440	73	116	180	39
MI Day 5	1903	1616	468	370	338	8
MI Day 7	2734	1014	1853	605	200	2
	4939	3096	2406	1670	742	594
Percentage of cells over time	Sub 0	Sub 1	Sub 2	Sub 3	Sub 4	Sub 5
HDAF	0.890869	0.452196	0.415628	9.88024	1.07817	32.3232
MI Day 1	0.809881	0.387597	0.0831255	24.7904	2.15633	59.4276
MI Day 3	4.41385	14.2119	3.03408	6.94611	24.2588	6.56566
MI Day 5	38.5301	52.1964	19.4514	22.1557	45.5526	1.3468
MI Day 7	55.3553	32.7519	77.0158	36.2275	26.9542	0.3367
Using a random sample of cells
n of cells	Subcluster 0	Subcluster 1	Subcluster 2	Subcluster 3	Subcluster 4	Subcluster 5
HDAF	7	0	1	11	0	25
MI Day 1	4	2	0	23	5	54
MI Day 3	35	70	7	14	30	5
MI Day 5	284	282	71	30	50	0
MI Day 7	448	178	216	76	29	0
	778	532	295	154	114	84
Percentage of cells over time	Subcluster 0	Subcluster 1	Subcluster 2	Subcluster 3	Subcluster 4	Subcluster 5
HDAF	0.899743	0	0.338983	7.14286	0	29.7619
MI Day 1	0.514139	0.37594	0	14.9351	4.38596	64.2857
MI Day 3	4.49871	13.1579	2.37288	9.09091	26.3158	5.95238
MI Day 5	36.5039	53.0075	24.0678	19.4805	43.8596	0
MI Day 7	57.5835	33.4586	73.2203	49.3506	25.4386	0
Using a Sample of Cells
	Subcluster 0	Sub 0
HDAF	7	0.899743
Day 1	4	0.514139
Day 3	35	4.49871
Day 5	284	36.5039
Day 7	448	57.5835
	778					n of cells	Subcluster 0	Subcluster 1	Subcluster 2	Subcluster 3	Subcluster 4	Subcluster 5
						HDAF	7	0	1	11	0	25
						MI Day 1	4	2	0	23	5	54
	Subcluster 1	Sub 1				MI Day 3	35	70	7	14	30	5
HDAF	0	0				MI Day 5	284	282	71	30	50	0
Day 1	2	0.37594				MI Day 7	448	178	216	76	29	0
Day 3	70	13.1579					778	532	295	154	114	84
Day 5	282	53.0075
Day 7	178	33.4586				n of cells	Subcluster 0	Subcluster 1	Subcluster 2	Subcluster 3	Subcluster 4	Subcluster 5
	532					HDAF	0.899743	0	0.338983	7.14286	0	29.7619
						MI Day 1	0.514139	0.37594	0	14.9351	4.38596	64.2857
	Subcluster 2	Sub 2				MI Day 3	4.49871	13.1579	2.37288	9.09091	26.3158	5.95238
HDAF	1	0.338983				MI Day 5	36.5039	53.0075	24.0678	19.4805	43.8596	0
Day 1	0	0				MI Day 7	57.5835	33.4586	73.2203	49.3506	25.4386	0
Day 3	7	2.37288
Day 5	71	24.0678
Day 7	216	73.2203
	295
	Subcluster 3	Sub 3
HDAF	11	7.14286
Day 1	23	14.9351
Day 3	14	9.09091
Day 5	30	19.4805
Day 7	76	49.3506
	154
	Subcluster 4	Sub 4
HDAF	0	0
Day 1	5	4.38596
Day 3	30	26.3158
Day 5	50	43.8596
Day 7	29	25.4386
	114
	Subcluster 5	Sub 5
HDAF	25	29.7619
Day 1	54	64.2857
Day 3	5	5.95238
Day 5	0	0
Day 7	0	0
	84

## Sheet: Fig. 5c
Sl/no	Samples	Baseline	Day 0	Day 3	Day 7	Day 10	Day 14
1	LNA control_1	141.64	110.03	132.36	145.8	96.95	110.76
2	LNA control_2	170.52	118.01	136.41	129.44	133.83	126.12
3	LNA control_3	170.2	124.28	205.52	179.18	77.84	69.45
4	LNA control_4	167.95	84.13	132.48	165.64	61.85	140.11
5	LNA control_5	227.2	78.79	125.85	123.08	138.69	88.76
6	LNA control_6	170.33	83.2	79.18	93.46	87.65	55.94
7	LNA control_7	196.98	69.98	101.64	118.82	117.12	124.42
8	LNA control_8	188.47	99.54	139.76	82.62	83.89	85.33
9	LNA control_9	152.45	81.83	102	90.32	118.76	92.74
10	LNA control_10	108.12	89.55	107.33	86.97	73.87	91.17
11	LNA control_11	114.74	91.53	105.15	84.6	67.35	109.39
12	LNA anti-miR-200b_1	188.37	114.14	151.1	137.73	98.55	127.44
13	LNA anti-miR-200b_2	142.26	115.14	152.01	188.58	164.31	129.53
14	LNA anti-miR-200b_3	178.98	116.92	166.83	174.34	111.73	103.99
15	LNA anti-miR-200b_4	226.05	57.78	119.47	159.01	162.73	153.06
16	LNA anti-miR-200b_5	182.58	97.14	165.01	151.88	93.08	110.98
17	LNA anti-miR-200b_6	164.93	104.49	101.77	119.88	112.62	122.29
18	LNA anti-miR-200b_7	171.67	79.05	108.88	176.12	263	160.78
19	LNA anti-miR-200b_8	202.36	67.08	93.64	143.66	115.13	95.17
20	LNA anti-miR-200b_9	186.02	49.42	118.2	167.17	115.43	84.26
21	LNA anti-miR-200b_10	158.24	88.22	121.47	103.21	102.15	97.98
22	LNA anti-miR-200b_11	197.91	98.7	109.16	122.73	116.62	115.22

## Sheet: Fig. 5e
		Velocity
Sl/no	Samples	mm/s
1	LNA control_1	16
2	LNA control_2	15.3333
3	LNA control_3	13.3333
4	LNA control_4	16
5	LNA control_5	21.3333
6	LNA control_6	24
7	LNA control_7	23.3333
8	LNA control_8	29.3333
9	LNA control_9	34.6667
10	LNA control_10	34
11	LNA control_11	26.6667
12	LNA anti-miR-200b_1	56.6667
13	LNA anti-miR-200b_2	62
14	LNA anti-miR-200b_3	65.3333
15	LNA anti-miR-200b_4	68.6667
16	LNA anti-miR-200b_5	69.3333
17	LNA anti-miR-200b_6	76.6667
18	LNA anti-miR-200b_7	82.6667
19	LNA anti-miR-200b_8	84.6667
20	LNA anti-miR-200b_9	88
21	LNA anti-miR-200b_10	88
22	LNA anti-miR-200b_11	93.3333

## Sheet: Fig. 5g
Sl/no	Sample	Baseline	Day 0	Day 3	Day 5	Day 7	Day 10	Day 14
1	Corn oil control_1	115.63	58.59	76.02	63.37	71.16	83.76	40.36
2	Corn oil control_2	89.96	66.83	51.53	67.15	78.95	53.65	51.6
3	Corn oil control_3	98.85	87.35	64.86	60.5	58.73	52.45	73.1
4	Corn oil control_4	120.97	65.59	41.56	72.8	72.23	90.94	65.38
5	Tamoxifen 1	90.67	59.58	56.3	77.32	100.12	115.29	146.4
6	Tamoxifen 2	111.54	72.21	38.23	74.4	85.97	95.65
7	Tamoxifen 3	96.68	73.03	57.96	69.61	81.46	98.48	90.68
8	Tamoxifen 4	109.35	76.22	75.53	76.58	120.44	116.18	117.37

## Sheet: Fig. 5j
Sl/no	Sample	Pearson's correlations
1	Corn oil control_1	0.00523
2	Corn oil control_2	0.0635617
3	Corn oil control_3	0.00216
4	Corn oil control_4	0.032855
5	Corn oil control_5	0.02817
6	Corn oil control_6	0.0197838
7	Corn oil control_7	0.000358571
8	Corn oil control_8	0.007965
9	Tamoxifen 1	0.260387
10	Tamoxifen 2	0.110206
11	Tamoxifen 3	0.153423
12	Tamoxifen 4	0.134008
13	Tamoxifen 5	0.193845
14	Tamoxifen 6	0.166183
15	Tamoxifen 7	0.194951
16	Tamoxifen 8	0.213353

[truncated: 59 more sheets: Fig. 5k, Fig. 6a, Fig. 6b, Fig. 6c, Fig. 6d, Fig. 7a, Fig. 7b, Fig. 7c, Fig. 7g, Fig. 7h, Fig. 8a, Fig. 8b, Fig. 8c, Fig. 8d, Fig. 8f, Fig. 8g, Supplementary Fig. 1a, Supplementary Fig. 1b, Supplementary Fig. 1c, Supplementary Fig. 3c …]
